# Supplementary material for: Modelling Red–Crowned Parrot (Psittaciformes: Amazona viridigenalis [Cassin, 1853]) distributions in the Rio Grande Valley of Texas using elevation and vegetation indices and their derivatives
Source: PLoS One. 2023 Dec 6;18(12):e0294118. doi: 10.1371/journal.pone.0294118 (PMC10699612; doi:10.1371/journal.pone.0294118)
Supplement: S1 Table — x¯, arithmetic mean; s, standard deviation of the mean; Transf, transformation; Corr Group, correlation group; Imprt, importance; GLCM, Grey Level Co-occurrence Matrix; m, meters; b/w, between; diff, difference. For Corr Group: G, General Use; N, Nest Site; R, Roost Site. For Variable Rank, bolding indicates that the feature of interest appeared in Table 3 as one of the 30 top-ranked variables for its respective set of habitat distribution models. *Variable only appeared in one of three replicates of the 250 top-performing models for a given habitat distribution. **Variable only appeared in two of the three replicates of the 250 top-performing models for a given habitat distribution. Variables that belonged to the same correlation group did not appear in models together. Our correlation cutoff was |0.5|, which is more restrictive than previous instances where this version of RSFSA-CV has been used. (XLSX) [file pone.0294118.s013.xlsx]

## Sheet: Sheet1
Variable Name	Transf- ormation	Description w/Processing Info	250 Top-Performing Models							12 Top-Selected Models
			Corr Group	Variable Rank			Variable Occurrence Frequency			Variable Occurrence Frequency
				(up to 90 of 199)			(x̄ Permutation Imprt±s [%])			(x̄ Permutation Imprt±s [%])
Variable Name (N=199)			G/N/R	General Use	Nest Site	Roost Site	General Use	Nest Site	Roost Site	General Use	Nest Site	Roost Site
Topography
elevation	10-1	Digital elevation model	3/4/15	5	6	53	44.0±6.08	35.3±3.79	5.67±3.51	6	5
							(46.4±0.47)	(47.8±3.03)	(32.2±1.93)	(51.1±3.2)	(39.9±8.8)
Raw Vegetation Index Textures
ndvi08	102	Normalized Difference Vegetation	-/7/-		23			13.3±1.53
	10-2	Index (NDVI); 2008 National Aerial
	10-2	Imagery Program (NAIP); y = ((NIR						(8.19±2.52)
	10-2	- Red) / (NIR + Red + 0.00001)
ndvi10	103	NDVI; 2010 NAIP; y = ((NIR –	5/-/-	73			12.67±0.58			2
		Red) / (NIR + Red + 0.00001)					(2.28±0.36)			(1.2±0.12)
bndvi08	103	Blue NDVI (BNDVI); 2008 NAIP	-/-/-
		where y = ((NIR – Blue) / (NIR +
		Blue + 0.00001))
gbndvi08	103	Green-blue NDVI (GBNDVI); 2008	-/7/-		18			16.7±4.62			1	1
		NAIP; y = (((NIR + Green) – 2Blue)									(6.6±0.0)	(4.2±0.0)
		/ (((NIR + Green) + 2Blue) +						(7.88±0.90)
		0.00001))
grndi08	103	Green-red Normalized Difference	-/-/-								2	1
		Index (GRNDI); 2008 NAIP; y =									(1.5±0.94)	(12.2±0.0)
		((Green – Red) / (Green + Red + 0.00001)
grndi10	103	GRNDI; 2010 NAIP	-/-/-							1	1	1
										(0.23±0.0)	(0.06±0.0)	(0.63±0.0)
sarvi08	103	Soil + Atmospherically Resistant VI	-/-/-
		(SARVI); 2008 NAIP; y = ((NIR –
		RB) / (NIR + RB + L) (where L = 0.5, RB = Red – y(Blue –Red) where y = 1)))
sarvi08trans	10-2	sarvi08 transformed using power and near functions	-/-/-
Percent cover of preferred ranges of raw vegetation index values
ndv08_50_310	103	% cover central 50% ndvi08	7/10/-	88	77		8.67±4.04	8.33±3.21				2
		presence values; 310 m					(3.33±1.62)	(4.56±3.51)				(7.8±0.18)
ndv10_50_310	103	% cover central 50% ndvi10	11/-/12	90		45	7.67±5.03		7.67±3.21
		presence values; 310 m					(4.02±1.48)		(24.7±1.76)
ndv08_50_990	103	% cover central 50% ndvi08	7/18/-	52	78		9.33±3.21	7.00±3.61		1
		presence values; 990 m					(5.73±0.68)	(5.52±2.97)		(9.8±0.0)
ndv10_50_990	103	% cover central 50% ndvi10	11/-/12	34		59	10.0±1.73		6.00±2.00
		presence values; 990 m					(9.42±5.24)		(22.6±2.06)
ndv08_70_310	103	% cover central 70% ndvi08	-/-/-
		presence values; m
ndv10_70_310	103	% cover central 70% ndvi10	-/-/7						6.33±2.52	1
		presence values;310 m							(22.4±6.71)	(2.3±0.0)
ndv08_70_990	103	% cover central 70% ndvi08	-/-/-
		presence values; 990 m
ndv10_70_990	103	% cover central 70% ndvi10	-/-/-
		presence values; 990 m
bnd08_50_310	103	% cover central 50% bndvi08	-/-/-
		presence values; 310 m
bnd08_50_990	103	% cover central 50% bndvi08	17/-/-	71			7.00±2.65
		presence values; 990 m					(5.08±0.22)
bnd08_70_310	103	% cover central 70% bndvi08	-/17/-		87			4.00±0.00**
		presence values; 310 m						(6.17±0.15)
bnd08_70_990	103	% cover central 70% bndvi08	-/-/-
		presence values; 990 m
gbn08_50_310	103	% cover central 50% gbndvi08	-/-/-
		presence values; 310 m
gbn08_50_990	103	% cover central 50% gbndvi08	17/-/-	82			5.00±0.00			1	1
		presence values; 990 m					(6.04±2.07)			(13.4±0.0)	(6.6±0.0)
gbn08_70_310	103	% cover central 70% gbndvi08	-/-/-
		presence values; 310 m
gbn08_70_990	103	% cover central 70% gbndvi08	17/-/-	77			5.67±2.52
		presence values; 990 m					(5.89±0.58)
sar08_50_310	103	% cover central 50% sarvi08trans	7/10/-	26	60		12.3±2.52	6.00±5.57
		presence values; 310 m					(8.08±2.07)	(11.52±4.07)
sar08_50_990	103	% cover central 50% sarvi08trans	7/10/-	19	28		11.2±2.73	6.67±1.15
		presence values; 990 m					(15.0±2.00)	(14.2±2.07)
sar08_70_310	103	% cover central 70% sarvi08trans	14/-/-	61			10.7±1.53
		presence values; 310 m					(3.78±1.31)
sar08_70_990	103	% cover central 70% sarvi08trans	7/10/-	43	89		9.33±2.89	4.33±2.31		1		1
		presence values; 990 m					(7.78±0.98)	(7.03±4.90)		(3.7±0.0)		(4.7±0.0)
grn10_50_310	103	% cover central 50% grndi10	-/-/11			41			6.67±1.15	1
		presence values; 310m							(25.6±5.48)	(1.7±0.0)
grn10_50_990	103	% cover central 50% grndi10	19/-/-	81			10.7±1.53					1
		presence values; 990 m					(2.38±0.46)					(11.5±0.0)
grn10_70_310	103	% cover central 70% grndi10	-/-/-							1
		presence values; 310 m								(0.34±0.0)
grn10_70_990	103	% cover central 70% grndi10	19/-/11	83		22	14.67±4.16		11.0±1.00	1	1
		presence values; 990 m					(1.88±0.65)		(20.9±2.72)	(0.48±0.0)	(4.2±0.0)
Raw vegetation index textures
ndv082m310	105	GLCM 2nd-order x̄ ndvi08; 310 m	9/7/-	86	47		7.67±2.08	7.33±2.08				1
							(3.26±0.05)	(7.06±0.70)				(23.9±0.0)
ndv102m310	105	GLCM 2nd-order x̄ ndvi10; 310 m	5/12/20	12	56	83	21.7±7.02	10.3±4.51	5.0±1.00
							(9.74±0.29)	(4.40±1.40)	(24.4 ± 8.46)
ndv082m990	106	GLCM 2nd-order x̄ ndvi08; 990 m	9/7/-	44	21		11.0±2.65	16.3±4.04
							(6.02±1.39)	(7.06±1.30)
ndv102m990	106	GLCM 2nd-order x̄ ndvi10; 990 m	5/12/10	13	35	51	18.0±4.00	5.51±0.70	7.67±4.62	1
							(11.6±1.72)	(13.0±1.73)	(26.0±2.72)	(10.1±0.0)
bnd082m310	105	GLCM 2nd-order x̄ bndvi08; 310 m	-/7/-		83			7.00±4.36				2
								(4.86±0.65)				(4.9±6.0)
bnd082m990	106	GLCM 2nd-order x̄ bndvi08; 990 m	9/7/-	62	65		9.33±4.93	8.00±4.36			1
							(4.64±1.19)	(4.84±0.24)			(6.2±0.0)
gbn082m310	105	GLCM 2nd-order x̄ gbndvi08; 310 m	-/7/-	36				10.67±4.04		1	1
								(6.67±0.90)		(2.7±0.0)	(3.4±0.0)
gbn082m990	106	GLCM 2nd-order x̄ gbndvi08; 990 m	9/7/-	69	44		3.67±2.52	9.33±0.58
							(9.15±1.29)	(5.39±0.91)
sar082m310	106	GLCM 2nd-order x̄ sarvi08trans;	-/-/-
		310 m
sar082m990	106	GLCM 2nd-order x̄ sarvi08trans;	-/-/-							1		1
		990 m								(0.16±0.0)		(0.006±0.0)
grn102m310	105	GLCM 2nd-order x̄ grndi10; 310 m	5/-/-	51			13.0±4.00			1
							(4.05±0.50)			(1.5±0.0)
grn102m990	106	GLCM 2nd-order x̄ grndi10; 990 m	5/12/-	37	48		12.7±2.52	5.32±0.26		1	2
							(5.83±1.06)	(10.7±5.51)		(5.6±0.0)	(4.9±0.0)
ndv082v310	104	GLCM 2nd-order variance ndvi08;	9/7/13	56	40	42	10.7±1.53	9.33±7.23	9.67±5.03		1
		310 m					(4.20±0.81)	(10.6±1.12)	(21.8±4.49)		(12.4±0.0)
ndv102v310	103	GLCM 2nd-order variance ndvi10;	5/12/-	21	81		13.0±2.65	11.00±1.00
		310 m					(9.88±1.38)	(2.32±1.19)
ndv082v990	103	GLCM 2nd-order variance ndvi08;	9/7/13	29	38	49	14.3±3.06	8.67±0.58	8.33±0.58	1
		990 m					(6.29±0.67)	(8.63±2.41)	(18.5±1.23)	(12.4±0.0)
ndv102v990	103	GLCM 2nd-order variance ndvi10;	5/12/10	18	55	46	17.0±2.65	10.0±3.46	6.67±1.53	3
		990 m					(8.92±0.32)	(4.67±1.22)	(25.8±3.87)	(10.8±.8)
bnd082v310	103	GLCM 2nd-order variance bndvi08;	-/7/-		73			6.33±2.31
		310 m						(6.13±2.99)
bnd082v990	103	GLCM 2nd-order variance bndvi08;	9/7/-	64	49		11.0±6.93	7.67±1.53		2
		990 m					(4.21±1.55)	(6.32±1.60)		(3.9±4.3)
gbn082v310	103	GLCM 2nd-order variance gbndvi08;	-/7/-		19			13.7±2.08			1	2
		310 m						(8.54±1.08)			(0.68±0.0)	(15.1±14.4)
gbn082v990	103	GLCM 2nd-order variance gbndvi08;	9/7/-	50	37		11.7±1.15	9.33±2.52		1	1
		990 m					(4.81±1.45)	(7.99±0.98)		(6.9±0.0)	(9.8±0.0)
sar082v310	103	GLCM 2nd-order variance	-/-/-									1
		sarvi08trans; 310 m										(7.0±0.0)
sar082v990	103	GLCM 2nd-order variance	-/-/-
		sarvi08trans; 990 m
grn102v310	103	GLCM 2nd-order variance grndi10;	5/-/-	54			12.7±2.31
		310 m					(3.95±0.85)
grn102v990	103	GLCM 2nd-order variance grndi10;	5/12/-	48	64		13.3±7.57	10.0±2.65
		990 m					(5.27±0.99)	(3.72±0.30)
ndv082c310	103	GLCM 2nd-order contrast ndvi08;	-/-/19			86			1.33±0.58	1
		310 m							(84.11±8.43)	(4.3±0.0)
ndv102c310	103	GLCM 2nd-order contrast ndvi10;	13/5/2	42	39	5	6.00±1.00	2.33±1.53	4.33±1.53
		310 m					(12.3±0.36)	(29.9±17.9)	(94.7±6.34)
ndv082c990	104	GLCM 2nd-order contrast ndvi08;	15/8/9	66	29	51	1.33±0.58	1.50±0.71**	2.33±1.15
		990 m					(59.1±9.58)	(47.9±5.91)	(69.4±17.7)
ndv102c990	103	GLCM 2nd-order contrast ndvi10;	2/1/1	3	13	2	38.0±14.2	5.00±2.00	4.33±0.58
		990 m					(82.6±1.05)	(60.4±18.2)	(98.6±0.52)
bnd082c310	104	GLCM 2nd-ord cntrst bndvi08; 310 m	-/2/5		84	9		1.33±0.58	4.33±1.53			1
								(15.3±10.3)	(85.7±11.7)			(67.7±0.0)
bnd082c990	105	GLCM 2nd-order contrast bndvi08;	15/8/9	85	31	29	1.00±0.00**	1.00±N/A*	3.33±1.15
		990 m					(45.6±17.3)	(59.4±N/A)	(85.0±6.63)
gbn082c310	104	GLCM 2nd-order contrast gbndvi08;	16/2/19	53	54	75	7.67±3.79	1.67±0.58	1.67±0.58
		310 m					(7.80±1.17)	(16.9±5.87)	(80.2±9.86)
gbn082c990	104	GLCM 2nd-order contrast gbndvi08;	-/8/9		41	30		1.00±N/A*	3.33±1.15
		990 m						(40.2±N/A)	(76.5±6.42)
sar082c310	105	GLCM 2nd-order contrast	16/6/19	47	17	66	9.67±1.53	10.0±9.54	2.33±1.15
		sarvi08trans; 310 m					(6.75±1.42)	(29.2±4.74	(42.5±5.14)
sar082c990	105	GLCM 2nd-order contrast	16/-/14	16		62	3.33±2.08		2.67±2.08
		sarvi08trans; 990 m					(14.0±5.76)		(54.9±21.6)
grn102c310	104	GLCM 2nd-order contrast grndi10;	-/-/4			54			3.33±5.69
		310 m							(56.7±3.59)
grn102c990	104	GLCM 2nd-order contrast grndi10;	6/-/2	84		19	4.00±2.00		5.00±3.46	1		1
		310 m					(8.21±6.29		(72.5±8.73)	(3.0±0.0)		(79.7±0.0)
ndv082e310	105	GLCM 2nd-order entropy ndvi08;	4/2/5	39	12	58	5.33±1.15	12.0±2.65	2.67±2.89		1
		310 m					(16.6±4.05)	(45.5±13.7)	(85.4±7.64)		(9.1±0.0)
ndv102e310	105	GLCM 2nd-order entropy ndvi10;	2/1/5	9	1	12	11.3±2.08	32.7±7.09	3.33±0.58
		310 m					(38.2±8.03)	(78.7±4.10)	(96.6±3.13)
ndv082e990	105	GLCM 2nd-order entropy ndvi08;	4/2/16	15	15	63	9.00±2.65	4.67±1.53	2.00±0.00	1		2
		990 m					(21.3±4.44)	(38.5±15.2)	(69.7±13.5)	(44.8±0.0)		(68.8±21.5)
ndv102e990	105	GLCM 2nd-order entropy ndvi10;	2/1/4	2	3	52	38.0±14.2	27.7±4.62	2.00±1.00	3
		990 m					(82.6±1.05)	(83.6±1.98)	(98.6±0.62)	(81.6±0.71)
bnd082e310	105	GLCM 2nd-order entropy bndvi08;	4/2/5	16	8	16	10.0±4.58	15.0±3.00	4.00±1.00		3
		310 m					(21.8±2.45)	(66.4±6.00)	(84.5±5.00)		(39.8±5.6)
bnd082e990	105	GLCM 2nd-order entropy bndvi08;	4/8/16	11	33	48	6.33±1.15	1.67±0.58	1.33±0.58	1	1
		990 m					(34.2±2.68)	(36.1±15.3)	(82.8±10.5)	(59.1±0.0)	(53.3±0.0)
gbn082e310	105	GLCM 2nd-order entropy gbndvi08;	4/2/5	17	2	27	10.0±0.00	29.7±5.13	3.67±2.08		1
		310 m					(17.2±2.44)	(76.8±7.41)	(88.8 ±5.20)		(34.3±0.0)
gbn082e990	105	GLCM 2nd-order entropy gbndvi08;	4/8/5	10	22	87	7.00±2.00	3.33±2.08	1.50±0.71**		1
		990 m					(43.8±3.11)	(55.4±31.6)	(73.0±33.6)		(61.7±0.0)
sar082e310	105	GLCM 2nd-order entropy	16/6/-	60	26		7.67±2.89	5.33±1.15		1
		sarvi08trans; 310 m					(6.37±2.53)	(18.6±7.88)		(1.8±0.0)
sar082e990	105	GLCM 2nd-order entropy	16/6/14	57	16	44	4.67±2.52	7.00±1.73	5.00±3.00	1
		sarvi08trans; 990 m					(11.8±3.18)	(26.4±7.43)	(44.7±22.9)	(8.0±0.0)
grn102e310	105	GLCM 2nd-order entropy grndi10;	-/-/2			4			6.33±1.53
		310 m							(59.3±5.38)
grn102e990	105	GLCM 2nd-order entropy grndi10;	-/-/7			36			3.67±2.31	1
		990 m							(59.0±3.76)	(0.79±0.0)
Textures of binary preferred/non-preferred ranges of raw vegetation index values
ndv082m31070	105	central 70% presence GLCM 2nd-	-/-/-
		order x̄ ndvi08 values; 310 m
ndv102m31070	105	central 70% presence GLCM 2nd-	11/-/-	70			9.00±1.41**
		order x̄ ndvi10 values; 310 m					(3.91±1.96)
ndv082m99070	105	central 70% presence GLCM 2nd-	-/-/-
		order x̄ ndvi08 values; 990 m
ndv102m99070	105	central 70% presence GLCM 2nd	-/-/7			64			6.67±2.52
		order x̄ ndvi10 values; 990m							(23.1±4.87)
bnd082m31070	105	central 70% GLCM 2nd-order x̄	-/-/-							1	1
		bndvi08 pres values; 310 m								(1.3±0.0)	(11.0±0.0)
bnd082m99070	106	central 70% GLCM 2nd-order x̄	17/-/-	75			6.67±1.53					1
		bndvi08 presence values; 990 m					(4.83±1.34)					(4.0±0.0)
gbn082m31070	105	central 70% GLCM 2nd-order x̄	-/-/-
		gbndvi08 presence values; 310 m
gbn082m99070	105	central 70% gbndvi08 GLCM 2nd-	-/-/-								1
		order x̄ presence alues; 990 m									(55.5±0.0)
sar082m31070	105	central 70% GLCM 2nd-order x̄	14/-/-	64			10.0±1.00
		sarvi08trans presence vals; 310 m					(3.58±1.06)
sar082m99070	105	central 70% GLCM 2nd-order x̄	7/10/-	20	90		13.0±1.73	5.67±1.53 (4.42±2.67)		1
		sarvi08trans presence vals; 990 m					(8.60±0.76)			(8.6±0.0)
grn102m31070	105	central 70% GLCM 2nd-order x̄	19/-/11	80		82	13.0±2.00		5.00±1.00		1
		grndi10 presence values; 310 m					(2.01±0.41)		(22.9±6.08)		(1.4±0.0)
grn102m99070	105	central 70% GLCM 2nd-order x̄	-/-/11						6.33±1.53		3	1
		grndi10 presence values; 990 m							(21.5±4.92)		(1.8±2.4)	(14.2±0.0)
ndv082v31070	103	central 70% GLCM 2nd-order	-/-/-
		variance ndvi08 pres values; 310 m
ndv102v31070	103	central 70% GLCM 2nd-order	-/-/7			55			6.33±3.51			1
		variance ndvi10 pres values; 310 m							(27.4±10.3)			(16.1±0.0)
ndv082v99070	103	central 70% GLCM 2nd-order	-/-/-
		variance ndvi08 pres values; 990 m
ndv102v99070	103	central 70% GLCM 2nd-order	-/-/7			90			3.33±2.08
		variance ndvi10 pres vals; 990 m							(32.7±12.71)
bnd082v31070	103	central 70% GLCM 2nd-order	-/-/-
		variance bndvi08 pres vals; 310 m
bnd082v99070	103	central 70% GLCM 2nd-order	-/-/-
		variance bndvi08 pres vals; 990 m
gbn082v31070	103	central 70% GLCM 2nd-order	-/-/-							1
		variance gbndvi08 pres vals; 310 m								(2.2±0.0)
gbn082v99070	103	central 70% GLCM 2nd-order	17/-/-	79			5.67±2.89
		variance gbndvi08 pres vals; 990 m					(6.07±1.66)
sar082v31070	103	central 70% GLCM 2nd-ord variance	-/-/-								1	1
		sarvi08trans pres values; 310 m									(10.5±0.0)	(12.8±0.0)
sar082v99070	103	central 70% GLCM 2nd-order	7/10/-	20	27		14.0±4.36	6.67±1.53			1
		varian sarvi08trans pres vals; 990 m					(7.18±1.00)	5.33±2.21			(5.5±0.0)
grn102v31070	103	central 70% GLCM 2nd-order	19/-/11	87		69	16.0±1.00		6.33±1.53	1	1
		variance grndi10 pres values; 310 m					(1.43±0.35)		(21.5±4.92)	(0.47±0.0)	(12.0±0.0)
grn102v99070	103	central 70% GLCM 2nd-order	-/-/11			81			6.67±4.16
		contrast grndi10 pres values; 990 m							(20.2±3.28)
ndv082c31070	1	central 70% GLCM 2nd-order	-/-/-
		contrast ndvi08 pres values; 310 m
ndv102c31070	1	central 70% GLCM 2nd-order	6/-/7	40		18	9.67±0.58		6.67±4.51
		contrast ndvi10 pres values; 310 m					(7.59±2.70)		(77.7±2.81)
ndv082c99070	103	central 70% GLCM 2nd-order	-/11/16		68	84		3.50±0.71**	2.50±0.71**	1
		contrast ndvi08 pres values; 990 m						(12.5±10.6)	(36.3±4.13)	(17.9±0.0)
ndv102c99070	103	central 70% GLCM 2nd-order	6/15/7	14	61	32	15.7±0.58	5.33±0.58	3.00±1.00
		contrast ndvi10 pres values; 990 m					(14.3±3.22)	(7.81±3.27)	(85.2±0.50)
bnd082c31070	10-1	central 70% GLCM 2nd-order	-/-/5			34			5.33±0.58	1
		contrast bndvi08 pres vals; 310 m							(39.2±16.2)	(0.08±0.0)
bnd082c99070	103	central 70% GLCM 2nd-order	4/-/16	22		88	10.3±0.58		4.00±1.73
		contrast bndvi08 pres vals; 990 m					(11.3±2.19)		(28.5±3.72)
gbn082c31070	10-1	central 70% GLCM 2nd-order	-/-/16			80			4.00±1.73
		contrast gbndvi08 pres vals; 310 m							(29.7±10.8)
gbn082c99070	103	central 70% GLCM 2nd-order	17/-/16	55		56	5.33±2.52		4.00±2.65	1		2
		contrast gbndvi08 pres vals; 990 m					(9.19±2.18)		(39.2±16.1)	(11.5±0.0)		(43.4±16.2)
sar082c31070	10-1	central 70% GLCM 2nd-order contrst	-/-/18			60			5.67±2.52	1
		sarvi08trans pres values; 310 m							(28.3±10.3)	(0.31±0.0)
sar082c99070	103	central 70% GLCM 2nd-order contrst	14/-/-	76			8.00±1.73				1
		sarvi08trans pres values; 990 m					(3.64±0.64)				(24.1±0.0)
grn102c31070	10-1	central 70% GLCM 2nd-order	-/-/4			8			6.33±1.53			2
		contrast grndi10 pres values; 310 m							(54.1±6.2)			(64.3±3.3)
grn102c99070	103	central 70% GLCM 2nd-order	6/15/4	28	69	40	14.0±4.58	8.33±2.08	3.33±2.08**	1
		contrast grndi10 pres values; 990 m					(7.09±2.93)	(5.56±3.55)	(69.4±11.7)	(1.1±0.0)
ndv082e31070	105	central 70% GLCM 2nd-order	-/17/18		72	79		5.33±2.08	2.50±2.12		1
		entropy ndvi08 pres values; 310 m						(8.38±8.36)	(38.9±5.78)		(5.6±0.0)
ndv082e99070	105	central 70% GLCM 2nd-order	-/-/-
		entropy ndvi08 pres values; 9900 m
ndv102e31070	105	central 70% GLCM 2nd-order	-/-/7			28			4.67±2.31		1
		entropy ndvi10 pres values; 310 m							(62.8±14.4)		(7.5±0.0)
ndv102e99070	105	central 70% GLCM 2nd-order	11/-/7	68		14	3.67±2.52		5.33±1.15	1
		entropy ndvi10 pres values; 990 m					(9.15±1.29)		(57.0±6.01)	(6.6±0.0)
bnd082e31070	105	central 70% GLCM 2nd-order	-/11/-		51			5.67±1.53		1
		entropy bndvi08 pres values; 310 m						(9.59±1.20)		(0.52±0.0)
bnd082e99070	105	central 70% GLCM 2nd-order	17/11/-	58	30		7.00±3.00	6.33±2.08
		entropy bndvi08 pres values; 990 m					(7.26±3.35)	(17.4±6.00)
gbn082e31070	105	central 70% GLCM 2nd-order	-/11/-		62			4.67±0.58
		entropy gbndvi08 pres vals; 310 m						(8.79±0.49)
gbn082e99070	105	central 70% GLCM 2nd-order	17/-/-	89			3.33±1.53					1
		entropy gbndvi08 pres vals; 990 m					(7.72±0.74)					(1.7±0.0)
sar082e31070	105	central 70% GLCM 2nd-ord entropy	-/-/-							1
		sarvi08tran presence values; 310 m								(0.64±0.0)
sar082e99070	105	central 70% GLCM 2nd-ord entropy	14/-/-	45			13.67±1.53			2
		sarvi08trans presence values; 990 m					(4.57±0.42)			(1.5±0.74)
grn102e31070	105	central 70% GLCM 2nd-order	-/-/4			21			9.33±3.21	1	1
		entropy grndi10 pres values; 310 m							(33.2±13.3)	(0.66±0.0)	(19.2±0.0)
grn102e99070	105	central 70% GLCM 2nd-order	-/-/11			47			4.67±0.58
		entropy grndi10 pres values; 990 m							(35.3±5.59)
Percent cover of binary preferred/non-preferred ranges of 2nd-order textures of vegetation index values
ndv082m31pc70	103	% cover central 70% ndv082m310	-/-/-
		presence values; 310 m
ndv102m31pc70	103	% cover central 70% ndv102m310	-/-/12			37			6.33±1.53			2
		presence values; 310 m							(31.5±4.15)			(48.5±10.1)
ndv082m99pc70	103	% cover central 70% ndv082m990	-/18/-		76			6.00±2.00			2	1
		presence values; 990 m						(5.20±2.09)			(10.8±9.3)	(15.2±0.0)
ndv102m99pc70	103	% cover central 70% ndv102m990	12/-/10	35		20	16.0±6.00		7.67±0.58
		presence values; 990 m					(4.76±0.54)		(34.2±7.88)
bnd082m31pc70	103	% cover central 70% bnd082m310	-/16/-		82			6.67±3.21		1		2
		presence values; 310 m						(4.67±0.98)		(0.43±0.0)		(6.1±8.6)
bnd082m99pc70	103	% cover central 70% bnd082m990	-/-/-
		presence values; 990 m
gbn082m31pc70	103	% cover central 70% gbn082m310	-/18/-		75			6.67±1.53
		presence values; 310 m						(4.39±0.55)
gbn082m99pc70	103	% cover central 70% gbn082m990	-/-/-								1
		presence values; 990 m									(3.2±0.0)
sar082m31pc70	103	% cover central 70% sar082m310	-/9/-		25			14.3±4.93			1
		presence values; 310 m						(6.19±1.76)			(1.4±0.0)
sar082m99pc70	103	% cover central 70% sar082m990	-/13/-		71			7.67±2.08		1		1
		presence values; 990 m						(5.08±3.77)		(0.09±0.0)		(3.4±0.0)
grn102m31pc70	103	% cover central 70% grn102m310	-/-/3			13			8.00±2.65	1		1
		presence values; 310 m							(41.1±8.62)	(0.89±0.0)		(55.2± 0.0)
grn102m99pc70	103	% cover central 70% grn102m990	10/14/3	33	43	7	21.3±2.08	10.3±3.51	7.67±1.15	1
		presence values; 990 m					(3.93±1.27)	(5.75±2.03)	(48.7±7.15)	(3.4±0.0)
ndv082v31pc70	103	% cover central 70% ndv082v310	-/-/-							1	1
		presence values; 310 m								(0.07±0.0)	(2.0±0.0)
ndv102v31pc70	103	% cover central 70% ndv102v310	-/-/12			31			7.33±1.53
		presence values; 310 m							(29.0±6.51)
ndv082v99pc70	103	% cover central 70% ndv082v990	-/-/17			57			5.67±0.58			1
		presence values; 990 m							(25.8±6.78)			(16.1±0.0)
ndv102v99pc70	103	% cover central 70% ndv102v990	12/-/10	74		25	10.7±3.51		7.00±1.73		1
		presence values; 990 m					(3.14±1.24)		(35.3±3.03)		(0.03±0.0)
bnd082v31pc70	103	% cover central 70% bnd082v310	-/16/-		67			7.00±2.00		1
		presence values; 310 m						(5.34±0.35)		(0.73±0.0)
bnd082v99pc70	103	% cover central 70% bnd082v990	-/-/-								2
		presence values; 990 m									(3.1±1.6)
gbn082v31pc70	103	% cover central 70% gbn082v310	-/-/-							1
		presence values; 310 m								(0.52±0.0)
gbn082v99pc70	103	% cover central 70% gbn082v990	-/18/-		86			6.67±1.53		1
		presence values; 990 m						(3.46±0.46)		(0.005±0.0)
sar082v31pc70	103	% cover central 70% sar082v310	-/9/-		59			9.00±1.00		1
		presence values; 310 m						(4.63±1.17)		(0.84±0.0)
sar082v99pc70	103	% cover central 70% sar082v990	-/13/-		42			11.7±2.52		1
		presence values; 990 m						(7.27±6.27)		(0.17±0.0)
grn102v31pc70	103	% cover central 70% grn102v310	-/-/8			15			7.33±3.06			1
		presence values; 310 m							(47.4±4.04)			(27.6±0.0)
grn102v99pc70	103	% cover central 70% grn102v990	10/14/3	32	74	23	21.3±2.31	6.67±1.53	7.00±5.66**	2
		presence values; 990 m					(3.83±0.63)	(4.69±0.82)	(53.9±20.3)	(0.31±0.10)
ndv082c31pc70	103	% cover central 70% ndv082c310	-/-/-
		presence values; 310 m
ndv102c31pc70	103	% cover central 70% ndv102c310	13/5/1	36	14	26	4.00±N/A*	6.00±2.83**	5.00±1.00
		presence values; 310 m					(22.0±N/A)	(45.0±6.52)	(44.1±4.31)
ndv082c99pc70	103	% cover central 70% ndv082c990	-/-/9			33			4.00±2.65
		presence values; 990 m							(50.4±4.52)
ndv102c99pc70	103	% cover central 70% ndv102c990	1/3/1	6	9	11	26.0±8.00	16.3±6.66	5.67±2.52	2
		presence values; 990 m					(63.0±0.23)	(58.4±2.73)	(71.7±11.0)	(35.9±4.9)
ndv082c99pc85	103	% cover central 85% ndv082c990	-/-/14			65			3.67±1.15		1	1
		presence values; 990 m							(40.0±14.6)		(56.2±0.0)	(64.1±0.0)
ndv102c99pc85	103	% cover central 85% ndv102c990	7/3//1	1	10	1	8.33±2.89	14.0±4.58	7.00±1.73	1	1	1
		presence values; 990 m					(62.6±4.12)	(59.9±9.21)	(67.6±3.43)	(32.9±0.0)	(63.2 ±0.0)	(82.2±0.0)
ndv082c99pc90	103	% cover central 90% ndv082c990	-/8/14		53	74		1.50±0.71**	4.00±1.73
		presence values; 990 m						(20.5±10.6)	(37.4±6.69)
ndv102c99pc90	103	% cover central 90% ndv102c990	2/3/1	8	11	6	8.67±2.08	12.7±8.14	5.33±1.15		1
		presence values; 990 m					(50.0±4.75)	(55.0±9.65)	(65.0±15.9)		(36.1±0.0)
bnd082c31pc70	103	% cover central 70% bnd082c310	-/-/-
		presence values; 310 m
bnd082c99pc70	103	% cover central 70% bnd082c990	-/8/9		45	24		2.50±0.71**	3.67±0.58			1
		presence values; 990 m						(18.2±7.58)	(56.1±10.1)			(81.5±0.0)
bnd082c99pc85	103	% cover central 85% bnd082c990	15/8/-	72	52		2.00±0.00**	2.00±1.00
		presence values; 990 m					(13.7±4.04)	(19.6±8.75)
bnd082c99pc90	103	% cover central 90% bnd082c990	-/-/5			89			4.33±1.53
		presence values; 990 m							(24.1±8.15)
gbn082c31pc70	103	% cover central 70% gbn082c310	-/-/-
		presence values; 310 m
gbn082c99pc70	103	% cover central 70% gbn082c990	-/-/-
		presence values; 990 m
gbn082c99pc85	103	% cover central 85% gbn082c990	15/8/14	65	85	68	1.50±0.71**	3.00±N/A*	3.33±0.58
		presence values; 990 m					(27.3±10.0)	(10.0±N/A)	(38.7±12.3)
gbn082c99pc90	103	% cover central 90% gbn082c990	-/-/14			74			4.67±0.58
		presence values; 990 m							(27.9±10.2)
sar082c31pc70	103	% cover central 70% sar082c310	-/6/19		32	76		8.00±2.65	6.00±3.00		1
		presence values; 310 m						(13.1±4.98)	(25.2±5.98)		(38.6±0.0)
sar082c99pc70	103	% cover central 70% sar082c990	8/6/14	30	46	44	7.33±2.08	7.67±1.15	3.00±2.65
		presence values; 990 m					(13.0±2.15)	(6.8±0.83)	(42.6±7.20)
sar082c99pc85	103	% cover central 85% sar082c990	8/6/14	41	63	67	6.33±1.53	5.67±2.08	4.00±2.00		1
		presence values; 990 m					(12.1±0.33)	(8.44±5.90)	(37.9±14.6)		(50.2±0.0)
sar082c99pc90	103	% cover central 90% sar082c990	8/6/14	38	58	43	6.00±3.00	7.00±1.73	3.33±0.58
		presence values; 990 m					(16.8±4.30)	(6.59±2.91)	(46.9±2.92)
grn102c31pc70	103	% cover central 70% grn102c310	-/-/-									1
		presence values; 310 m										(1.6±0.0)
grn102c99pc70	103	% cover central 70% grn102c990	-/-/-
		presence values; 990 m
grn102c99pc85	103	% cover central 85% grn102c990	-/15/2		79	73		7.00±3.00	6.00±2.00
		presence values; 990 m						(4.12±0.79)	(21.2±2.40)
grn102c99pc90	103	% cover central 90% grn102c990	-/-/6			10			7.33±2.08
		presence values; 990 m							(48.4±6.77)
ndv082e31pc70	103	% cover central 70% ndv082e310	-/-/-							1
		presence values; 310 m								(0.18±0.0)
ndv102e31pc70	103	% cover central 70% ndv102e310	2/1/-	25	7		1.00±N/A*	24.3±10.0			1
		presence values; 310 m					(22.6±N/A)	(66.1±8.28)			(55.6±0.0)
ndv082e99pc70	103	% cover central 70% ndv082e990	-/-/-
		presence values; 990 m
ndv102e99pc70	103	% cover central 70% ndv102e990	1/3/1	1	5	3	76.3±9.07	28.3±6.81	6.33±3.06	4	2
		presence values; 990 m					(66.5±1.37)	(62.0±10.2)	(74.6±7.92)	(34.2±5.8)	(59.1±27.1)
ndv082e99pc80	103	% cover central 80% ndv082e990	-/-/-
		presence values; 990 m
ndv102e99pc80	103	% cover central 80% ndv102e990	1/3/1	4	4	38	31.0±4.36	28.0±14.4	4.00±2.00	2
		presence values; 990 m					(66.7±1.46)	(62.5±10.6)	(59.4±24.3)	(52.7±17.3)
bnd082e31pc70	103	% cover central 70% bnd082e310	-/8/-		80			2.00±1.41**				1
		presence values; 310 m						(32.3±40.5)				(6.7±0.0)
bnd082e99pc70	103	% cover central 70% bnd082e990	15/8/9	78	20	61	2.50±2.12**	2.67±1.53	4.00±1.00
		presence values; 990 m					(23.0±5.86)	(47.0±11.7)	(34.6±5.46)
bnd082e99pc80	103	% cover central 80% bnd082e990	8/-/9	20		39	2.50±2.12**		4.33±1.15
		presence values; 990 m					(46.3±9.38)		(41.6±10.9)
gbn082e31pc70	103	% cover central 70% gbn082e310	-/-/-
		presence values; 310 m
gbn082e99pc70	103	% cover central 70% gbn082e990	15/8/9	49	50	48	2.67±0.58	3.00±0.00**	4.33±2.08
		presence values; 990 m					(20.2±4.25)	(17.2±9.50)	(42.1±12.9)
gbn082e99pc80	103	% cover central 80% gbn082e990	4/8/9	23	66	35	3.00±N/A*	4.50±3.54**	3.67±2.08
		presence values; 990 m					(19.0±N/A)	(20.2±15.6)	(50.2±2.30)
sar082e31pc70	103	% cover central 70% sar082e310	-/6/-		88			2.00±1.41**
		presence values; 310 m						(11.9±3.80)
sar082e99pc70	103	% cover central 70% sar082e990	8/6/-	31	57		7.33±1.53	3.67±3.79
		presence values; 990 m					(12.4±1.29)	(14.1±3.20)
sar082e99pc80	103	% cover central 80% sar082e990	8/6/-	24	27		8.33±2.08	7.00±5.29			1
		presence values; 990 m					(14.8±4.38)	(22.7±13.6)			(3.8±0.0)
grn102e31pc70	103	% cover central 70% grn102e310	-/-/-
		presence values; 310 m
grn102e99pc70	103	% cover central 70% grn102e990	-/-/2			85		5.67±2.52		1	1	1
		presence values; 990 m						(20.9±7.48)		(1.5±0.0)	(1.8±0.0)	(32.3±0.0)
grn102e99pc80	103	% cover central 80% grn102e990	-/-/-									3
		presence values; 990 m										(11.9±9.4)
Multitemporal raw vegetation index difference
deltndvi10_08	10-1	Diff between (b/w) ndvi08, ndvi10;	18/-/-	63			14.7±1.15
		y = (ndvi10 – ndvi08)					(2.34±0.61)
ndelndvi10_08	10x	Diff b/w ndvi08, ndvi10; y =	-/-/-
	Near	((ndvi10 – ndvi08)/(ndvi10 + ndvi08
	103	+ 0.00001))
deltgrn10_08	10-1	Diff b/w grndi08, grndi10 ; y =	-/-/-							2	1
		(grndi10 – grndi08)								(0.94±0.81)	(2.4±0.0)
ndelgrn10_08	Log Near	Normalized diff b/w grndi08, grndi10; y = ((grndi10 – grndi08)/(grndi10 + grndi08 + 0.00001))	-/-/-
	103
