# Supplementary material for: Modelling Red–Crowned Parrot (Psittaciformes: Amazona viridigenalis [Cassin, 1853]) distributions in the Rio Grande Valley of Texas using elevation and vegetation indices and their derivatives
Source: PLoS One. 2023 Dec 6;18(12):e0294118. doi: 10.1371/journal.pone.0294118 (PMC10699612; doi:10.1371/journal.pone.0294118)
Supplement: S2 Table — Includes the percentage of selected 12 top-selected models with at least one occurrence of variable type [% Models] and percentage among all 250 top-performing models with variable type being the top-performing variable by permutation importance (% Top). Percentage of variables used in top-selected 12 models does not include variables with 0.0% mean permutation importance (omitted from final models). (XLSX) [file pone.0294118.s014.xlsx]

## Sheet: Sheet1
Variable Type	General Use Habitat					Nest Site Habitat					Roost Site Habitat
	Top-Ranked Variable	30 Top-Ranked Variables			% of 78 Vars in 12	Top-Ranked Variable	30 Top-Ranked Variables			% of 59 Vars in 12	Top-Ranked Variable	30 Top-Ranked Variables			% of 48 Vars in 12
					Select Models (n)					Select Models (n)					Select Models (n)
[# Vars](% 199 Vars)	(rank of 199)	0.05	6-10%	11-15%	[%Models]﴾%Top﴿	(rank of 199)	0.05	6-10%	11-15%	[%Models]﴾%Top﴿	(rank of 199)	0.05	6-10%	11-15%	[%Models]﴾%Top﴿
General Type
% Cover Pref Veg	ndv102e99pc70	50	0	40	28.2	ndv102e99pc80	50	30	30	30.5	ndv102c99pc85	50	50	40	42.2
Index Text Vals	(1)				(22)[92]﴾8.3﴿	(4)				(18)[75%]﴾33.3%﴿	(1)				(19)[92]﴾41.7﴿
[66](33)
Raw Veg Index	ndv102e990	40	70	20	28.2	ndv102e310	40	60	40	23.7	ndv102c990	40	30	30	22.2
Text	(2)				(22)[66.7]﴾42﴿	(1)				(14)[75]﴾50﴿	(2)				(10)[66.7]﴾33.3﴿
[48](24)
Topography	elevation	10	0	0	7.7	elevation	10	0	0	8.5	elevation	0	0	0	0
[1] (1)	(5)				(6)[50]﴾50﴿	(6)				(5)[41.7]﴾8.3﴿	(53)				(0) [0]﴾0﴿
Text Binary Pref Veg Indices	ndv102c99070	0	20	30	20.5	bnd082e99070	0	0	10	23.7	grn102c31070	10	20	20	20
[48](24)	(14)				(16)[83]﴾0﴿	(30)				(14)[66.7]﴾8.3﴿	(8)				(9)[50]﴾25﴿
% Cover Pref Veg Index Values	sar08_50_990	0	10	10	9	sar08_50_990	0	0	10	0.051	grn10_70_990	0	0	10	8.8
[24](12)	(19)				(7)[50]﴾0﴿	(28)				(3)[25]﴾0﴿	(22)				(4)[33]﴾0﴿
Raw Veg Indices	ndvi10	0	0	0	3.8	gbndvi08	0	10	10	0.068	grndi08	0	0	0	6.7
[8](4)	(35)				(3)[25]﴾0﴿	(18)				(4)[33.3]﴾0﴿	(131)				(3)[17]﴾0﴿
Multitemp Veg	deltndvi10_08	0	0	0	2.6	deltndvi10_08	0	0	0	1.7	deltgrn10_08	0	0	0	0
Index [4](2)	(146)				(2)[16.7]﴾0﴿	(153)				(1)[8.3]﴾0﴿	(167)				(0)[0]﴾0﴿
% Total		100	100	100	100		100	100	100	100		100	100	100	100
					(78) ﴾100﴿					(59) ﴾100﴿					(45) ﴾100﴿
Vegetation Index Type
NDVI	ndv102e99pc70	80	50	30	33.3	ndv102e310	70	50	30	23.7	ndv102c99pc85	50	50	30	26.7
[66](33.1)	(1)				(26)[100]﴾41.7﴿	(1)				(14)[75]﴾25﴿	(1)				(12)[58.3]﴾41.6﴿
BNDVI	bnd082e990	0	20	10	9	bnd082e310	10	10	20	13.6	bnd082c310	10	10	20	17.7
[32](16.1)	(11)				(7)[41.6]﴾8.3﴿	(8)				(8)[50]﴾33.3﴿	(9)				(8)[50]﴾16.7﴿
GBNDVI	gbn082e990	10	10	10	7.7	gbn082e310	10	20	10	16.9	gbn082c99pc70	0	10	20	13.3
[32](16.1)	(10)				(6)[50}﴾0﴿	(2)				(10)[58/3]﴾25﴿	(17)				(6)[41.7]﴾8.3﴿
GRNDI	grn102c99070	0	0	10	25.6	grn102m99pc70	0	0	0	23.7	grn102e310	40	30	30	31.1
[35](17.6)	(28)				(26)[91.7]﴾0﴿	(41)				(14)[91.7]﴾0﴿	(4)				(14)[75]{33.3﴿
SARVI	sar08_50_990	0	20	40	16.7	sar082e990	0	20	40	13.6	sar082c99pc90	0	0	0	11.1
[33](16.6)	(19)				(13)[83.3]﴾0﴿	(16)				(8) [50}﴾.3﴿	(43)				(5)[41.6] ﴾0﴿
Non-Veg Index Feats	elevation	10	0	0	7.7	elevation	10	0	0	8.5	elevation	0	0	0	0
[1](0.5)	(5)				(6)[50]﴾50﴿	(6)				(5)[41.7]﴾8.3﴿	(53)				(0)[0]﴾0﴿
% Total		100	100	100	100		100	100	100	100		100	100	100	100
					(78) ﴾100﴿					(59) ﴾100﴿					(45) ﴾100﴿
Grey Level Co-occurrence Matrix (“GLCM”) Texture Type
Entropy	ndv102e99pc70	50	40	30	21.8	ndv102e310	70	40	50	27.1	ndv102e99pc70	20	30	30	17.8
[42](21.1)	(1)				(22)[91.7]﴾50﴿	(1)				(16)[83.3]﴾66.7﴿	(3)				(8)[50]﴾16.7﴿
Contrast	ndv102c990	40	10	30	15.4	ndv102c99pc70	20	40	10	10.2	ndv102c99pc85	70	40	40	22.2
[48](24.1)	(3)				(9)[58]﴾0﴿	(9)				(6)[33]﴾16.7﴿	(1)				(10)[75]﴾66.7﴿
Mean	ndv102m310	0	30	0	11.5	ndv082m990	0	0	20	24	grn102m99pc70	10	20	0	28.9
[36](18.1)	(12)				(12)[66.7]﴾0﴿	(21)				(14)[91.6]﴾8.3﴿	(7)				(13)[66.7]﴾16.7﴿
Variance	ndv102v990	0	10	30	28.2	gbn082v310	0	10	0	16.9	grn102v31pc70	0	10	20	15.6
[36](18.1)	(18)				(17)[66.7]﴾0﴿	(19)				(10)[75]﴾0﴿	(15)				(7)[50]﴾0﴿
Non-Text feats	elevation	10	10	10	23.1	elevation	10	10	20	22	grn10_70_990	0	0	10	15.6
[37](18.6)	(5)				(18)[91.7]﴾50﴿	(6)				(13)[75]﴾8.3﴿	(22)				(7)[50]﴾0﴿
% Total		100	100	100	100		100	100	100	100		100	100	100	100
					(78) ﴾100﴿					(59) ﴾100}					(45){ ﴾00﴿
Focal Window Size
990 m	ndv102e99pc70	80	70	70	59	ndv102e990	50	50	70	49.2	ndv102c99pc85	60	50	60	44.4
[102](51.2)	(1)				(46)[100]﴾50﴿	(3)				(29)[100]﴾50﴿	(1)				(20)[91.7]﴾66.7﴿
310 m	ndv102e310	10	30	30	27	ndv102e310	40	40	20	33.9	grn102e310	40	50	40	48.9
[84](42.2)	(9)				(21)[100]﴾0﴿	(1)				(20)[83]﴾41.6﴿	(4)				(22)[83.3] ﴾33.3﴿
Non-focal feats	elevation	10	0	0	14	elevation	10	10	10	16.9	elevation	0	0	0	6.7
[13](6.5)	(5)				(11)[66.7]﴾50﴿	(6)				(10)[66.7]﴾8.3﴿	(53)				(3)[4.4]﴾0﴿
% Total		100	100	100	100		100	100	100	100		100	100	100	100
					(78) ﴾100﴿					(59) ﴾100﴿					(45) ﴾100﴿
